# Supplementary material for: Proteomic profiling identifies the inorganic pyrophosphatase (PPA1) protein as a potential biomarker of metastasis in laryngeal squamous cell carcinoma
Source: Amino Acids. 2016 Mar 7;48:1469–76. doi: 10.1007/s00726-016-2201-8 (PMC4875942; doi:10.1007/s00726-016-2201-8)
Supplement: Supplementary file 1 — Supplementary material 1 (XLSX 19 kb) [file 726_2016_2201_MOESM1_ESM.xlsx]

## Sheet: Arkusz1
Table S1. Cell line characteristics
Cell line	Sex	Age (years)	Primary tumor location	TNM	Specimen site	Type of	Grade
UT-SCC-19A	M	44	glottic larynx	T4N0M0	larynx	pri	G2
UT-SCC-19B	M	44	glottic larynx	T4N0M0	larynx	pri (per)	G2
UT-SCC-23	M	66	scc transglottica	T3N0M0	larynx	pri (per)	G1
UT-SCC-29	M	82	glottic larynx	T2N0M0	larynx	pri	G1
UT-SCC-34	M	63	supraglottic larynx	T4N0M0	supraglottic larynx	pri	G1
UT-SCC-38	M	66	glottic larynx	T2N0M0	larynx	pri	G2
UT-SCC-106A	M	59	SCC plicae vocalis	T1AN0M0	larynx	pri	G2
UT-SCC-107	M	46	SCC laryngis supraglottidis	T4N2CM0	larynx	pri	G2
UT-SCC-108	M	68	SCC laryngis supraglottidis	T2N0M0	larynx	pri	G3
UT-SCC-113	M	50	SCC laryngis transglottica	T3N0M0	larynx	pri	G3
UT-SCC-116	M	60	SCC laryngis supraglottidis	T4N1M0	larynx	pri	G2
UT-SCC-6A	F	51	supraglottic larynx	T2N1M0	larynx	rec	G1
UT-SCC-11	M	58	glottic larynx	T1N0M0	larynx	rec	G2
UT-SCC-13	M	53	supraglottic larynx	T3N0M0	larynx	rec	G2
UT-SCC-22	M	79	glottic larynx	T1N0M0	larynx	rec	G2
UT-SCC-50	M	70	glottic larynx	T2N0;rT2N0	larynx	rec	G3
UT-SCC-57	M	76	glottic larynx	T2N0M0	larynx	rec	G1-G2
UT-SCC-96	M	65	SCC plicae vocalis	T2N0M0	larynx/hypopharynx	rec	G2
UT-SCC-106B	M	59	SCC plicae vocalis	rT3N0M0	larynx	rec	G3
UT-SCC-117	M	71	SCC laryngis (resid T2N0M0 )	T2N0M0	larynx	rec	G2
UT-SCC-4	F	43	hypophar supraglottic larynx	T3N0M0	neck	met	G2
UT-SCC-6B	F	51	supraglottic larynx	T2N1M0	neck	met	G1
UT-SCC-9	M	81	glottic larynx	T2N1M0	neck	met	G1
UT-SCC-17	M	65	supraglottic larynx	T2N0M0	sternum	met	G3
UT-SCC-58	M	63	transglottic larynx	T4N1M0	neck	met (skin)	G1
UT-SCC-104	M	80	SCC plicae ventricularis l.sin (lx)	T1N2AM0	neck	met	G2
