# Supplementary material for: Proteomic profiling identifies the inorganic pyrophosphatase (PPA1) protein as a potential biomarker of metastasis in laryngeal squamous cell carcinoma
Source: Amino Acids. 2016 Mar 7;48:1469–76. doi: 10.1007/s00726-016-2201-8 (PMC4875942; doi:10.1007/s00726-016-2201-8)
Supplement: Supplementary file 2 — Supplementary material 2 (XLSX 10 kb) [file 726_2016_2201_MOESM2_ESM.xlsx]

## Sheet: Arkusz1
Table S2. Antibody characteristic
Antibody	Clonality	Company	Dilution	Incubation	Positive control
		Catalog No
PPA1	rabbit	Sigma Aldrich	1:50	16h 4°C	placenta
	polyclonal	HPA020096
Annexin 5[1F4-1A5]	mouse monoclonal	Abcam	1:500	30 min 37°C	placenta
		ab117439
Calreticulin	mouse monoclonal	Sigma Aldrich	1:500	16h 4°C	placenta
		HPA002242
